# Supplementary material for: Transcriptomic crossroads: Decoding genes and pathways that connect alopecia areata with chronic inflammatory skin disorders
Source: JID Innov. 2026 May 8;6(5):100487. doi: 10.1016/j.xjidi.2026.100487 (PMC13285374; doi:10.1016/j.xjidi.2026.100487)
Supplement: Supplementary Table 1 [file mmc1.xlsx]

## Sheet: enrichment_results
Supplementary table S1: Enrichment results
Comparison	List1_count	List2_count	Background_count	Overlap_count	Overlap_DEGs	P_value	Odds_ratio	FDR
PSO vs Vitiligo	386	28	1545	4	SRSF5;CDK1;MITF;DCT	0.946219	0.495365	0.969202
PSO vs AD	391	183	1557	150	S100A8;S100A7;S100A9;FABP5;SPRR2A;SPRR2E;SPRR2F;SPRR2B;SPRR2G;SPRR2D;SPRR2C;LCE3D;KRT16;AKR1B10;IL36G;IFI27;S100A2;SPRR1A;SPRR1B;KRT6C;KRT6A;KRT6B;CNFN;GJB6;DEFB4A;IL37;TYMP;CD47;TGM3;SERPINB4;SERPINB3;CCND1;SERPINB13;CST6;GPR15LG;SERPINA12;ENO1;SFN;KRT8;CHI3L2;CLEC3B;CSTB;KPNA2;UPP1;ACOT2;S100A12;KRT17;GGH;KRT18;TXNDC17;WIF1;CYP2J2;EPHX2;KRT7;PCSK4;ISG15;MGP;FLG;PPIC;SOD2;MX1;KRT14;TSPAN8;FGFBP1…	3.13142e-68	21.2946	1.87885e-67
PSO vs AA	386	252	1545	83	FABP5;KRT16;S100A2;KRT6B;GJB6;CD24;EIF5;IL37;STAT1;GJB2;TGM3;SERPINB13;LCN2;ATP12A;ENO1;CASP1;CCL27;ACOT2;KRT17;GSTP1;CRIP1;GAPDH;MPHOSPH6;S100A14;CYP2J2;KRT7;MAL;IL16;MX1;HSPA8;OASL;CRIP2;HSPA5;FBLN1;TMEM165;VSNL1;RPL13;BTC;LGALS1;KLK6;MAP4K4;GAL;IFI30;PLAT;TGFBI;RBPMS;LAP3;TPPP3;IGFLR1;TPM1;MMP7;SERPINA1;MTPN;DSG3;GSN;MITF;TCF4;PKP1;CCNC;TIMP3;EHF;ACKR1;ANTXR2;LCE1B;CYP3A5;CCL18;IRF1;SERPINA3;L…	0.00117198	1.60412	0.00175797
Vitiligo vs AD	28	179	1545	1	CDK1	0.969202	0.278754	0.969202
Vitiligo vs AA	257	2106	22834	41	PCSK2;DCT;IRS4;MYEF2;LOC100505498;SLC45A2;CPEB2;PDPK1;KIAA1549L;CDC42EP3;KCNAB2;STXBP6;L1CAM;TTYH2;SLC6A15;LEF1;SLC44A1;CEP72;MITF;CIART;CFAP410;HAS3;THRA;NR1D1;NRXN3;SLC35F1;CAST;SOX10;FCRLA;PKNOX2;POU3F3;FKBP5;TUBB2B;CYGB;HERC4;SNCA;PPARA;ORMDL3;TRIM7;RYR2;RCN2	0.000375704	1.8855	0.000751409
AD vs AA	179	252	1545	47	IL37;KRT16;CCL18;S100A2;KRT6B;FBLN1;IFI30;ENO1;FABP5;CCL17;CYP2J2;C1QB;MS4A6A;BTC;RPL13;CCL22;HLA-DPB1;ACOT2;MMP12;PSMB9;HLA-DRA;LCE1B;LCE2B;SERPINB13;GAL;IRF1;LCK;BASP1;KRT17;HLA-DQB1;CD52;TGM3;CSPG4;HLA-DPA1;KRT7;GSN;MX1;GJB6;EHF;TNC;ODC1;POSTN;PLTP;CXCL9;KRT2;TAP1;KRT31	0.000202466	2.01545	0.000607397
